# Supplementary material for: Pan-sarbecovirus prophylaxis with human anti-ACE2 monoclonal antibodies
Source: Nat Microbiol. 2023 May 15;8(6):1051–63. doi: 10.1038/s41564-023-01389-9 (PMC10234812; doi:10.1038/s41564-023-01389-9)
Supplement: Supplementary file 3 — Sequences of oligonucleotides used in molecular construction. [file 41564_2023_1389_MOESM3_ESM.xlsx]

## Sheet: Sheet1
	HC2-AgeI-sense	ATCATCCTTTTTCTAGTAGCAACTGCAACCGGT﻿GTCTTGTCCCAGATCACCTTGAAGGAGTCT	constrution of 1C9H1 HC expression vector
	HC2-SalI-antisense	﻿﻿CAGTGGAAAGACGCTAGGGCCCTTGGTCGAcGCTGAGGAGACAGTGACCAGGGTGCCACG	constrution of 1C9H1 HC expression vector
	LC-lambda2-AgeI-s	﻿﻿ATCATCCTTTTTCTAGTAGCAACTGCAACCGGTTCCTGGGCCCAGTCTGCCCTGACTCAGCCT	constrution of 1C9H1 LC expression vector
	LC-lambda2-XhoI-AS	﻿﻿GGCCTTGTTGGCTTGAAGCTCCTCACTCGAGGGCGGGAACAGAGTGACCGAGGGGGCAGC	constrution of 1C9H1 LC expression vector
	HC5-AgeI-sense	﻿ATCATCCTTTTTCTAGTAGCAACTGCAACCGGTGTCCTGTCCCAGGTGCAGTTGCAGGAGTCG	constrution of 2C12H3 HC expression vector
	HC5-SalI-antisense	﻿﻿CAGTGGAAAGACGCTAGGGCCCTTGGTCGAcGCTGAGGAGACGGTGACCAGGGTTCCCTG	constrution of 2C12H3 HC expression vector
	LC-Kappa-4-AgeI-s	﻿﻿ATCATCCTTTTTCTAGTAGCAACTGCAACCGGTGAAACTGTGTTGACGCAGTCTCCAGACACC	constrution of 2C12H3 LC expression vector
	LC-Kappa-4-XhoI-AS	﻿﻿AGGGGCGGCCACGGTTCCCTTGATCTCGAGCTTGGTCCCTTGGCCGAACGTCCGAGGTGA	constrution of 2C12H3 LC expression vector
	HC3-AgeI-sense	﻿ATCATCCTTTTTCTAGTAGCAACTGCAACCGGTGTCCTGTCCCAGGTGCAACTGCAGGAGTCG	constrution of 2F6A6 HC expression vector
	HC3-SalI-antisense	﻿﻿CAGTGGAAAGACGCTAGGGCCCTTGGTCGAcGCTGAGGAGACAGTGACCAGGGTGCCACG	constrution of 2F6A6 HC expression vector
	LC-lambda-3-AgeI-s	﻿﻿ATCATCCTTTTTCTAGTAGCAACTGCAACCGGTTCTTGGGCCAATTTTATATTGACTCAGCCC	constrution of 2F6A6 LC expression vector
	LC-lambda-3-XhoI-AS	﻿﻿GGCCTTGTTGGCTTGAAGCTCCTCACTCGAGGGCGGGAACAGAGTGACCGAGGGGGCAGC	constrution of 2F6A6 LC expression vector
	HC1-AgeI-sense	﻿ATCATCCTTTTTCTAGTAGCAACTGCAACCGGTGTCCTGTCCCAGGTGCAACTACAGGAGTCG	constrution of 2G7A1 HC expression vector
	HC1-SalI-antisense	﻿﻿CAGTGGAAAGACGCTAGGGCCCTTGGTCGAcGCTGAGGAGACAGTGACCAGGGTGCCATG	constrution of 2G7A1 HC expression vector
	LC-lambda-1-AgeI-s	﻿ATCATCCTTTTTCTAGTAGCAACTGCAACCGGTTCTTGGGCCAATTTTATGTTGACTCAGCCC	constrution of 2G7A1 LC expression vector
	LC-lambda-1-XhoI-AS	﻿﻿GGCCTTGTTGGCTTGAAGCTCCTCACTCGAGGGCGGGAACAGAGTGACCGAGGGGGCAGC	constrution of 2G7A1 LC expression vector
	HC4-AgeI-sense	﻿ATCATCCTTTTTCTAGTAGCAACTGCAACCGGTGTCCAATGTGAGGACCAGCTGGTGGAGTCT	constrution of 4A12A4 HC expression vector
	HC4-SalI-antisense	﻿﻿CAGTGGAAAGACGCTAGGGCCCTTGGTCGAcGCTGAGGAGACGGAGACCGTGGTCCCTTG	constrution of 4A12A4 HC expression vector
	LC-lambda-4-AgeI-s	﻿﻿ATCATCCTTTTTCTAGTAGCAACTGCAACCGGTTCTGTGGTTTCTTCTGAGCTGACTCAGGAC	constrution of 4A12A4 LC expression vector
	LC-lambda-4-XhoI-AS	﻿﻿GGCCTTGTTGGCTTGAAGCTCCTCACTCGAGGGCGGGAACAGAGTGACCGAGGGGGCAGC	constrution of 4A12A4 LC expression vector
	HC6-AgeI-sense	﻿ATCATCCTTTTTCTAGTAGCAACTGCAACCGGTGTCCAGTGTGAGGTGCAGTTGTTGGAGTCT	constrution of 05E10 HC expression vector
	HC6-SalI-antisense	﻿﻿CAGTGGAAAGACGCTAGGGCCCTTGGTCGAcGCTGCAGAGACGGTGACCATTGTCCCTTG	constrution of 05E10 HC expression vector
	LC-Kappa-5-AgeI-s	﻿﻿ATCATCCTTTTTCTAGTAGCAACTGCAACCGGTGCCAGGTGTGACATCCAGATGACCCAGTCT	constrution of 05E10 LC expression vector
	LC-Kappa-5-XhoI-AS	﻿﻿AGGGGCGGCCACGGTTCCCTTGATCTCGAGCTTGGTCCCCTGGCCAAAAGTGTACGGGTA	constrution of 05E10 LC expression vector
	HC7-AgeI-sense	﻿ATCATCCTTTTTCTAGTAGCAACTGCAACCGGTGTCCAGTGTGAGGTGCAACTGTTGGAGTCT	constrution of 05G01 HC expression vector
	HC7-SalI-antisense	﻿﻿CAGTGGAAAGACGCTAGGGCCCTTGGTCGAcGCTGAAGAGACGGTGACCATTGTCCCTTG	constrution of 05G01 HC expression vector
	LC-Kappa-6-AgeI-s	﻿﻿ATCATCCTTTTTCTAGTAGCAACTGCAACCGGTGCCAGGTGTGACATCCAGATGACCCAGTCT	constrution of 05G01 LC expression vector
	LC-Kappa-6-XhoI-AS	﻿﻿AGGGGCGGCCACGGTTCCCTTGATCTCGAGCTTGGTCCCCTGGCCAAAAGTGTACGGGTA	constrution of 05G01LC expression vector
	HC8-AgeI-sense	﻿ATCATCCTTTTTCTAGTAGCAACTGCAACCGGTGTCCAGTGTGAGGTGCTGCTGTTGGAGTCT	constrution of 05H02 HC expression vector
	HC8-SalI-antisense	﻿﻿CAGTGGAAAGACGCTAGGGCCCTTGGTCGAcGCTGAGGAGACGGTGACCAGGGTTCCCTG	constrution of 05H02 HC expression vector
	LC-Kappa-7-AgeI-s	﻿﻿ATCATCCTTTTTCTAGTAGCAACTGCAACCGGTGCCAAATGTGACATCCAGATGACCCAGTCT	constrution of 05H02 LC expression vector
	LC-Kappa-7-XhoI-AS	﻿﻿AGGGGCGGCCACGGTTCCCTTGATCTCGAGCTTGGTCCCTGGGCCGAACGTCCGAGAATA	constrution of 05H02 LC expression vector
	mouseLeaderSeq1-58-Ab expression 5end	﻿ATGGGATGGTCATGTATCATCCTTTTTCTAGTAGCAACTGCAACCGGTGTACATTCTC	constuction of antibody expression vector
	hIgG1-MNtoLS-as	﻿AAGCTGCAATAAACAAGTTGGGCCATGGCGGCCAAGCTTTCATTTACCCGGAGACAGGGAGAGGCTCTTCTGCGTGTAGTGGGAGTGCAGAGCCTCATGGAGCACGGAGCATGAGAAGACGTTCC	introduce mutation LS
	syn05B04-LC	﻿ATGGGATGGTCATGTATCATCCTTTTTCTAGTAGCAACTGCAACCGGTTCCGATATCCAGATGACCCAGTCTCCTTCCGCCATGAGCGCCAGCGTGGGCGATAGAGTGACAATCACCTGCAGAGCCTCCCAGGGCATCAGCAATTACTTCGCCTGGTTTCAGCAGAAACCTGGCAAGGTGCCCAAGCGGCTGATCTACGCCGCTTCTAGCCTGCAGAGCGGCGTGCCTTCTAGATTCAGCGGAAGCGGCTCTGGCACAGAGTTCACCCTGACCATTAGCAACCTGCAACCTGAGGACTTCGCTACATATTACTGCCTGCAACACAGCTACTACCCCTACACCTTCGGCCAGGGCACAAAGCTCGAGATCAAGGGAACCGTGGCCGCCCCTAGCGTGTT…	gBlocks for 05B04 LC expression vector
	syn05D06-LC	﻿ATGGGATGGTCATGTATCATCCTTTTTCTAGTAGCAACTGCAACCGGTTCCGATATCCAGATGACCCAGAGCCCTAGTGCTATGAGCGCTTCTGTGGGCGATAGAGTGACAATCACCTGTAGAGCCTCCCAGGGCATCAGCAATTACCTGGCCTGGTTTCAGCAGAAACCTGGCAAGGTGCCTAAGCGGCTGATCTACGCCACAAGCTCCCTGCAGTCTGGAGTGCCCTCTAGATTCAGCGGCAGCGGATCTGGCACCGAATTCACCCTGACCATTAGCTCCCTGCAACCTGAGGACTTCGCCACCTACTACTGCCTCCAACACAGCAACTACCCTTATACATTTGGCCAGGGCACAAAACTCGAGATCAAGGGCACCGTGGCCGCTCCTAGCGTGTT…	gBlocks for 05D06 LC expression vector
	syn05B04-HC	﻿ATGGGATGGTCATGTATCATCCTTTTTCTAGTAGCAACTGCAACCGGTGTACATTCTGAGGTGCAGCTGCTGGAGAGCGGCGGAGGCCTGGTGCAACCTGGAGGAAGCCTGAGACTGAGCTGTGCCGCTTCTGGCTTCACCTTCAGCTCCTACGCCATGAGCTGGGTGCGGCAGGCCCCTGGCAAGGGCCTGGAATGGGTCTCCGGCATCAGCGGCAGCGGAGATAGAACATACTATCCTGACAGCGTGAAGGGCAGATTCACCATCAGCAGAGATAACAGCAAAAACACCCTGTACCTGCAGATGAACAGCCTGCGGGCCGAGGACACCGCCGTGTACTACTGCGCCAAGGACTGGGCCATGGTGGGCGCCGATGCCTTCGACATCTGGGGCCCCGG…	gBlocks for 05B04 HC expression vector
	syn05D06-HC	﻿ATGGGATGGTCATGTATCATCCTTTTTCTAGTAGCAACTGCAACCGGTGTACATTCTCAAGTGCAGCTGCAGCAGTGGGGAGCCGGCCTGCTGAAGCCCAGCGAGACACTGAGCCTGACATGTACCGTGTACGGCGGATCTTTCAGCGGCTACTACTGGTCCTGGATCCGGCAGCCTCCAGGCAAGGGCCTGGAGTGGATCGGAGAAATCAACCACGGCGGCAGCACCAATTACAGCCCTTCTCTGAAAAGCAGAGTGACCATCAGCGTGGACACAAGCAAGAACCAGTTCAGCCTGAAGCTGAACAGCGTGACAGCCGCTGATACCGCCGTGTATTACTGCGCCAGAGGCGATTGGGACGGCATGGACGTGTGGGGCCAGGGCACCACCGTCACCGT…	gBlocks for 05D06 HC expression vector
	hACE2-5Kozak-XhoI	﻿ATTCTCGAGGCCACCATGTCAAGCTCTTCCTGGCTCCTTCTC	construction of His-tagged ACE2 1-740 aa
	hACE2-740aa-3His-NotIas	﻿AATGCGGCCGCTAGTGGTGATGGTGGTGGTGGTGGTGTCCACCGGAACCTCCGCCGGAAACCGGTGGCTGGTTAGGAGGTCCAAGTGTTGG	construction of His-tagged ACE2 1-740 aa
	pCR31-NheI-ACE2-5assembly	﻿CACTATAGGGAGACCCAAGCTGGCTAGCGCCACCATGTCAAGCTCTTCCTGGCTCC	Construction of ACE2-NanoLuc
	ACE2-nanoLuc-linker-AS	﻿CGAAATCTTCGAGTGTGAAGACACCTCCGGAAACCGGTGGCTGGTTAGGAGGTCCAAG	Construction of ACE2-NanoLuc
	ACE2-nanoLuc-linker-S	﻿CTTGGACCTCCTAACCAGCCACCGGTTTCCGGAGGTGTCTTCACACTCGAAGATTTCG	Construction of ACE2-NanoLuc
	pCR-XbaI-GGGS-8Hassembly-Rev	﻿CGAGGCTGATCAGCGGGTTTAAACGGGCCCTCTAGACTAGTGGTGATGGTGGTGGTGGTGGTGGCTCCCTCCACCACTCCCCCCACCTGAACCTCCGCC	Construction of ACE2-NanoLuc
	S19P-sense	﻿CTTGTTGCTGTAACTGCTGCTCAGCCCACCATTGAGGAACAGGCCAAGAC	Construction of ACE2 SNPs
	S19P-antisense	﻿GTCTTGGCCTGTTCCTCAATGGTGGGCTGAGCAGCAGTTACAGCAACAAG	Construction of ACE2 SNPs
	K26R-sense	﻿CAGTCCACCATTGAGGAACAGGCCAGAACATTTTTGGACAAGTTTAACCAC	Construction of ACE2 SNPs
	K26R-antisense	﻿GTGGTTAAACTTGTCCAAAAATGTTCTGGCCTGTTCCTCAATGGTGGACTG	Construction of ACE2 SNPs
	K26E-sense	﻿CAGTCCACCATTGAGGAACAGGCCGAGACATTTTTGGACAAGTTTAACCAC	Construction of ACE2 SNPs
	K26E-antisense	﻿GTGGTTAAACTTGTCCAAAAATGTCTCGGCCTGTTCCTCAATGGTGGACTG	Construction of ACE2 SNPs
	T27A-sense	﻿CAGTCCACCATTGAGGAACAGGCCAAGGCATTTTTGGACAAGTTTAACCACGAAG	Construction of ACE2 SNPs
	T27A-antisense	﻿CTTCGTGGTTAAACTTGTCCAAAAATGCCTTGGCCTGTTCCTCAATGGTGGACTG	Construction of ACE2 SNPs
	E35K-sense	GACATTTTTGGACAAGTTTAACCACAAAGCCGAAGACCTGTTCTATCAAAGTTCAC	Construction of ACE2 SNPs
	E35K-antisense	﻿GTGAACTTTGATAGAACAGGTCTTCGGCTTTGTGGTTAAACTTGTCCAAAAATGTC	Construction of ACE2 SNPs
	E37K-sense	﻿TTGGACAAGTTTAACCACGAAGCCAAAGACCTGTTCTATCAAAGTTCACTTGC	Construction of ACE2 SNPs
	E37K-antisense	﻿GCAAGTGAACTTTGATAGAACAGGTCTTTGGCTTCGTGGTTAAACTTGTCCAA	Construction of ACE2 SNPs
	K68E-sense	﻿CAAAACATGAATAATGCTGGGGACGAATGGTCTGCCTTTTTAAAGGAACAGTCC	Construction of ACE2 SNPs
	K68E-antisense	﻿GGACTGTTCCTTTAAAAAGGCAGACCATTCGTCCCCAGCATTATTCATGTTTTG	Construction of ACE2 SNPs
	M82I-sense	﻿AAGGAACAGTCCACACTTGCCCAAATATATCCACTACAAGAAATTCAGAATCTC	Construction of ACE2 SNPs
	M82I-antisense	﻿GAGATTCTGAATTTCTTGTAGTGGATATATTTGGGCAAGTGTGGACTGTTCCTT	Construction of ACE2 SNPs
	P84T-sense	﻿CAGTCCACACTTGCCCAAATGTATACACTACAAGAAATTCAGAATCTCACAGTC	Construction of ACE2 SNPs
	P84T-antisense	﻿GACTGTGAGATTCTGAATTTCTTGTAGTGTATACATTTGGGCAAGTGTGGACTG	Construction of ACE2 SNPs
	E329G-sense	﻿CCTAATATGACTCAAGGATTCTGGGGAAATTCCATGCTAACGGACCCAGG	Construction of ACE2 SNPs
	E329G-antisense	﻿CCTGGGTCCGTTAGCATGGAATTTCCCCAGAATCCTTGAGTCATATTAGG	Construction of ACE2 SNPs
	D355N-sense	﻿CAGCTTGGGACCTGGGGAAGGGCAACTTCAGGATCCTTATGTGCACAAAGGTG	Construction of ACE2 SNPs
	D355N-antisense	﻿CACCTTTGTGCACATAAGGATCCTGAAGTTGCCCTTCCCCAGGTCCCAAGCTG	Construction of ACE2 SNPs
	P389H-sense	﻿CAGTATGATATGGCATATGCTGCACAACATTTTCTGCTAAGAAATGGAGCTAATG	Construction of ACE2 SNPs
	P389H-antisense	﻿CATTAGCTCCATTTCTTAGCAGAAAATGTTGTGCAGCATATGCCATATCATACTG	Construction of ACE2 SNPs
	P426A-sense	﻿CATTTAAAATCCATTGGTCTTCTGTCAGCCGATTTTCAAGAAGACAATGAAACAG	Construction of ACE2 SNPs
	P426A-antisense	﻿CTGTTTCATTGTCTTCTTGAAAATCGGCTGACAGAAGACCAATGGATTTTAAATG	Construction of ACE2 SNPs
	D427Y-sense	﻿CCATTGGTCTTCTGTCACCCTATTTTCAAGAAGACAATGAAACAG	Construction of ACE2 SNPs
	D427Y-antisense	﻿CTGTTTCATTGTCTTCTTGAAAATAGGGTGACAGAAGACCAATGG	Construction of ACE2 SNPs
	R559S-sense	﻿CAGAAACTGTTCAATATGCTGAGTCTTGGAAAATCAGAACCCCGG	Construction of ACE2 SNPs
	R559S-antisense	﻿CCGGGGTTCTGATTTTCCAAGACTCAGCATATTGAACAGTTTCTG	Construction of ACE2 SNPs
	S692P-sense	﻿GTCACTGCACCTAAAAATGTGCCTGATATCATTCCTAGAACTGAAGTTG	Construction of ACE2 SNPs
	S692P-antisense	﻿CAACTTCAGTTCTAGGAATGATATCAGGCACATTTTTAGGTGCAGTGAC	Construction of ACE2 SNPs
	N720D-sense	﻿GATGCTTTCCGTCTGAATGACGACAGCCTAGAGTTTCTGGGGATACAG	Construction of ACE2 SNPs
	N720D-antisense	﻿CTGTATCCCCAGAAACTCTAGGCTGTCGTCATTCAGACGGAAAGCATC	Construction of ACE2 SNPs
	L731F-sense	﻿GAGTTTCTGGGGATACAGCCAACATTTGGACCTCCTAACCAGCCCCCTGTTTC	Construction of ACE2 SNPs
	L731F-antisense	﻿GAAACAGGGGGCTGGTTAGGAGGTCCAAATGTTGGCTGTATCCCCAGAAACTC	Construction of ACE2 SNPs
	hACE2-5-pCSIBvector	﻿GCTTCCCGAGCTCTATAAAAGAGCTCACAACCCCTC	Construction of ACE2 SNPs
	hACE2-3-pCSIBvector	﻿GCACACCGGCCTTATTCCAAGCGGCTTCGGCCAG	Construction of ACE2 SNPs
	VSV_MA_sp_for	GAACAACTAATATCCTGTCTTTTCT	amplificaion of Spike from selected rVSV/SARS-CoV-2
	postXhoI_rev	ttttcatagctagcgattagccag	amplificaion of Spike from selected rVSV/SARS-CoV-2
	2019-nCoV_N1-F	GACCCCAAAATCAGCGAAAT	qRT-PCR for N
	2019-nCoV_N1-R	TCTGGTTACTGCCAGTTGAATCTG	qRT-PCR for N
