# Supplementary material for: Pan-sarbecovirus prophylaxis with human anti-ACE2 monoclonal antibodies
Source: Nat Microbiol. 2023 May 15;8(6):1051–63. doi: 10.1038/s41564-023-01389-9 (PMC10234812; doi:10.1038/s41564-023-01389-9)
Supplement: Supplementary file 4 — Statistical source data. [file 41564_2023_1389_MOESM4_ESM.xlsx]

## Sheet: Fig 1B
	[Antibody] (ng/ml)	2C12H3					05G01					05H02					2G7A1					05B04					05B04 LC/ 05D06 HC
	2000	0.016274	0.0382499	0.0282472	0.0124068		0.0150148	0.0181509	0.0147728	0.0122626		0.0112611	0.00957434	0.0083674	0.00845396		0.0198614	0.0208117	0.00438567	0.015523		0.0160602	0.0138745	0.00963693	0.00770378		0.0203128	0.00952683	0.00721327	0.0118298
	500	0.100733	0.127579	0.0706901	0.105314		0.0384874	0.0380123	0.0591488	0.0444338		0.015395	0.0201703	0.011195	0.00992546		0.0745991	0.0532172	0.0297187	0.0164463		0.0536923	0.0570184	0.0218995	0.0366434		0.0285092	0.0508414	0.0153787	0.0215533
	125	0.394377	0.392002	0.450108	0.403943		0.211443	0.223322	0.314499	0.229671		0.0498911	0.0268462	0.0343352	0.0291416		0.107622	0.157513	0.0813657	0.140515		0.226173	0.20194	0.145131	0.167059		0.0458523	0.160127	0.0851166	0.0810772
SARS-CoV-2 (Wuhan-Hu-1)	31.25	0.762621	0.665215	0.828084	0.74441		0.750743	0.624827	0.698245	0.579947		0.169155	0.205741	0.092907	0.208896		0.382499	0.40388	0.427026	0.291416		0.520293	0.567808	0.464535	0.452994		0.351614	0.399129	0.294302	0.320269
	7.8125	0.850525	0.917046	1.05602	0.93484		0.895664	0.829143	0.877134	0.940611		0.482281	0.517917	0.476076	0.435682		0.49416	0.674718	0.577062	0.810772		0.722233	0.810137	0.854052	0.882905		0.812512	0.88141	0.692474	0.874249
	1.953	0.952683	0.89804	1.07911	1.0214		0.888537	0.862404	0.97812	1.10219		0.743615	0.888537	0.781919	0.776148		0.743615	0.907543	0.868478	1.05025		0.95981	1.05722	1.0214	0.848281		0.793506	1.08097	0.986776	0.998317
	0.488	1.02396	0.938428	1.18875	0.920414		0.824391	0.874282	0.975235	1.02428		0.786379	0.871907	0.995432	0.908872		0.907543	1.0786	0.969464	1.00697		0.909919	1.02871	0.799231	1.08199		1.0881	1.05484	1.01563	1.09642
	0	1.03583	1.07622	0.995432	1.27531		0.955059	0.876658	0.975235	1.23491		1.04296	0.985944	0.845396	0.949267		0.94318	0.993071	0.998317	0.920414		0.940804	1.03346	0.868478	1.03871		1.01683	1.09998	0.83674	1.06179
	[Antibody] (ng/ml)	2C12H3					05G01					05H02					2G7A1					05B04					05B04 LC/ 05D06 HC
	2000	0.07363	0.0919906	0.10833	0.0808548		0.0239813	0.0367213	0.0255124	0.0293066		0.0142951	0.0182295	0.0363716	0.0179503		0.0637002	0.0314754	0.0656782	0.0533799		0.0189227	0.0350351	0.0484082	0.0379416		0.012815	0.00882436	0.0161448	0.0152028
	500	0.204215	0.245433	0.313999	0.213258		0.0786885	0.104731	0.1413	0.13973		0.0423419	0.0605152	0.0583515	0.0531182		0.112225	0.126651	0.17113	0.198866		0.107728	0.0940515	0.150196	0.101265		0.051897	0.0415925	0.0423899	0.0777148
	125	0.547073	0.655738	0.588748	0.546882		0.363466	0.415925	0.452682	0.565199		0.08637	0.165808	0.192586	0.18212		0.327869	0.312881	0.481465	0.290449		0.342857	0.404684	0.387266	0.389882		0.171803	0.192974	0.188661	0.227388
SARS-CoV-2 (Beta)	31.25	0.790632	0.696955	1.0676	0.803315		0.726932	0.711944	0.853031	0.826865		0.311007	0.269789	0.363716	0.287833		0.642623	0.593911	0.578282	0.423899		0.700703	0.552693	0.750981	0.847798		0.533958	0.629508	0.601832	0.648932
	7.8125	0.891803	0.713817	1.09376	1.00741		0.848712	0.801874	0.847798	1.0676		0.415925	0.562061	0.565199	0.819015		0.400937	0.897424	0.431749	0.986481		0.593911	0.916159	0.944614	0.921064		0.779391	0.854333	0.706498	0.860881
	1.953	1.04918	0.848712	1.2246	1.03881		0.899297	0.903045	1.01003	1.0519		0.758782	0.766276	0.962931	0.847798		0.916159	0.813115	1.06236	0.842564		0.961124	0.946136	0.915831	1.09638		0.95363	0.888056	0.868731	0.949848
	0.488	0.933021	0.929274	1.1304	1.13301		0.9274	0.951756	0.970781	0.978631		0.814988	0.82623	1.06236	0.855648		0.839344	1.02295	0.968164	0.947231		1.03232	0.899297	0.808548	0.900131		1.126	1.0904	0.989097	1.0048
	0	0.912412	1.10726	1.07283	1.08591		0.998595	0.955504	0.947231	1.08068		0.92178	1.0623	0.970781	1.0048		1.08478	0.908665	0.921064	0.939381		0.856206	1.00984	1.03096	0.955081		1.13911	1.04356	0.847798	1.14348
	[Antibody] (ng/ml)	2C12H3					05G01					05H02					2G7A1					05B04					05B04 LC/ 05D06 HC
	2000	0.0679475	0.0553113	0.0696566	0.0744234		0.0124146	0.0222797	0.0207586	0.0259867		0.0298171	0.0360244	0.0447463	0.0352127		0.0501016	0.0468871	0.0435162	0.0409021		0.0312581	0.0338075	0.0256791	0.0345976		0.00773693	0.00713837	0.013716	0.0162993
	500	0.250508	0.195086	0.226038	0.239877		0.111953	0.0897839	0.116556	0.0888775		0.064068	0.0856826	0.0518196	0.0638134		0.10508	0.130796	0.0831881	0.0967196		0.109958	0.0962128	0.0962583	0.134854		0.0346943	0.0515426	0.0355203	0.0373655
	125	0.567523	0.503233	0.64121	0.542799		0.302605	0.345834	0.379805	0.332137		0.121929	0.152965	0.141466	0.121169		0.314798	0.231665	0.262942	0.278319		0.304822	0.394606	0.312148	0.342901		0.165158	0.140772	0.162993	0.2245
SARS-CoV-2 (Delta)	31.25	0.830224	0.707186	0.859559	0.848796		0.778127	0.667283	0.788826	0.682727		0.362461	0.267135	0.269093	0.227576		0.527619	0.528727	0.605843	0.46284		0.616294	0.672825	0.655049	0.724244		0.498799	0.54092	0.536648	0.576627
	7.8125	0.902272	0.586366	0.965659	0.91184		0.836874	0.91114	0.884162	0.881087		0.545354	0.599668	0.604306	0.565864		0.457787	0.782561	0.492055	0.701179		0.604101	0.844633	0.899539	0.848796		0.842416	0.985406	0.785751	1.03332
	1.953	0.968779	0.830224	1.11943	0.984111		0.836874	0.892296	0.996412	0.953357		0.806946	0.803621	0.873398	0.873398		0.828007	0.908923	0.884162	0.917991		0.853501	0.951044	0.961046	0.934905		0.921116	1.25254	0.894926	1.09482
	0.488	1.11953	0.856826	1.07791	1.0856		1.23037	0.992056	0.976422	0.974885		0.892296	0.870128	0.990261	0.950282		0.862368	0.814705	0.954895	0.93183		0.84685	0.823573	0.882624	0.985648		0.998707	1.16386	0.95182	1.09021
	0	0.906706	0.959911	0.990261	1.12865		1.0242	0.905598	0.894926	0.944131		0.988731	0.956586	0.948744	1.07483		1.01755	0.944393	1.02409	0.971809		1.04637	0.979863	1.05946	0.974885		1.01755	1.25254	0.961046	1.02717
	[Antibody] (ng/ml)	2C12H3					05G01					05H02					2G7A1					05B04					05B04 LC/ 05D06 HC
	2000	0.0184654	0.0436226	0.0429831	0.0380807		0.0161509	0.0121258	0.0189976	0.0363567		0.00900629	0.0133333	0.0087256	0.0151678		0.022239	0.0113207	0.0217548	0.0201097		0.0114717	0.00502642	0.0194516	0.0438715		0.00380377	0.010566	0.00547686	0.00496293
	500	0.110692	0.184654	0.166023	0.175499		0.106164	0.0644025	0.0912701	0.0783067		0.0221887	0.0155975	0.0302566	0.0176815		0.0699371	0.0830189	0.0977188	0.119763		0.0880503	0.0568553	0.0815311	0.0709366		0.0222893	0.0257107	0.0169116	0.0170827
	125	0.395472	0.413585	0.504519	0.497215		0.337107	0.268176	0.354749	0.407326		0.0598742	0.0402516	0.0645931	0.0700154		0.25912	0.159497	0.226037	0.198004		0.276226	0.342642	0.454245	0.285063		0.132327	0.102138	0.173459	0.174907
SARS-CoV-2 (Omicron)	31.25	0.810063	0.945912	0.997588	0.718579		0.769811	0.820126	0.697522	0.846239		0.14239	0.171572	0.159114	0.177736		0.449811	0.392453	0.460101	0.369357		0.598742	0.598742	0.60408	0.551634		0.396478	0.469937	0.356657	0.796228
	7.8125	1.01132	0.815094	0.952841	1.06076		1.01635	1.03145	1.03707	0.846897		0.52327	0.513208	0.359619	0.687651		0.393459	0.805031	0.534986	0.879141		0.659119	0.981132	0.983769	0.993639		0.779874	0.528302	0.662646	1.15947
	1.953	1.03648	0.890566	1.0805	1.25159		1.11195	1.28302	1.12854	1.00746		1.11698	0.845283	1.01601	1.03049		0.895597	0.684277	1.00417	0.961395		1.05157	0.87044	1.13051	1.07063		1.08679	1.09182	1.03904	1.16341
	0.488	1.10692	0.880503	0.93968	1.03115		0.880503	1.44403	1.07984	1.07589		1.0566	1.01635	0.99693	1.37004		0.825157	1.06667	1.21277	1.58719		0.900629	1.00126	1.06208	0.949551		0.875472	0.87044	0.889011	1.28186
	0	0.638994	1.14214	0.994955	0.753455		1.09686	0.971069	0.913359	1.15223		0.976101	1.12704	1.01733	0.967976		0.981132	0.935849	1.29305	1.26475		1.22767	0.749686	0.914017	1.03246		0.895597	1.25786	0.833736	0.86269

## Sheet: Fig 1C
	[Antibody] (ng/ml)	2C12H3					05G01					05H02					2G7A1					05B04					05B04 LC/ 05D06 HC
	2000	0.0115492	0.0159391	0.00700575	0.0082636		0.000589246	0.00279303	0.0017992	0.00202212		0.138768	0.198871	0.17249	0.143299		0.000556838	0.00102234	0.000679346	0.00817338		0.00137294	0.00344709	0.00132685	0.00817338		0.00150552	0.000966364	0.000806723	0.00103494
	500	0.10518	0.083673	0.0843875	0.0478726		0.0309354	0.0172355	0.0213357	0.0143299		0.223619	0.20712	0.123662	0.159222		0.0161748	0.0215959	0.0073242	0.0083326		0.0213896	0.0152026	0.00801416	0.0150199		0.00438988	0.0026958	0.00870412	0.00498364
	125	0.377118	0.338817	0.271208	0.282353		0.136116	0.0978149	0.140115	0.0944715		0.221557	0.275767	0.188943	0.254755		0.12492	0.088387	0.0384786	0.0743034		0.213896	0.137884	0.0780186	0.0620964		0.0665848	0.0415419	0.0364618	0.0342857
SARS-CoV	31.25	0.754235	0.704149	0.801416	0.81203		0.530322	0.592193	0.605042	0.51004		0.350602	0.388903	0.220787	0.323751		0.377118	0.282838	0.193189	0.176736		0.527376	0.512644	0.482972	0.278107		0.26958	0.353548	0.219726	0.278107
	7.8125	0.954579	0.845569	0.987174	1.15701		0.83673	0.833784	0.854489	0.944715		0.618709	0.583354	0.599735	0.520655		0.290498	0.595139	0.355595	0.605042		0.627547	0.810214	1.0031	1.04025		0.736558	0.65701	0.573198	0.859797
	1.953	1.03118	0.886816	1.23662	1.04025		0.886816	0.948687	1.05086	1.11455		0.875031	0.624601	0.758956	0.642194		0.842622	0.942794	0.796108	0.785493		0.880923	0.936902	1.02433	1.07209		0.889762	1.11662	1.02433	1.0084
	0.488	1.01056	1.12251	0.875719	0.965945		0.842622	1.0135	0.918178	1.06678		0.863246	0.748343	0.891641	1.01371		0.931009	0.907439	0.780186	0.997789		0.94574	0.954579	0.971252	1.28439		0.892708	1.03707	0.997789	0.891641
	0.0001	1.00172	0.960472	1.03494	0.859797		0.801375	0.972257	0.83326	0.987174		1.12546	1.11073	1.08271	1.10924		1.01645	1.00467	1.04556	0.849182		0.819052	0.919224	0.950022	0.965945		1.03118	1.23742	0.997789	1.28439

## Sheet: Fig 1D
	[Antibody] (ng/ml)	2C12H3					05G01					05H02					2G7A1					05B04					05B04 LC/ 05D06 HC
	2000	0.0420922	0.0612702	0.0206998	0.0174954		0.00916563	0.0232628	0.00537753	0.0052302		0.0772105	0.0732254	0.0559853	0.0478821		0.0307347	0.0223163	0.0114549	0.00825046		0.0202242	0.0240598	0.0166851	0.00924494		0.00410959	0.0060274	0.0476879	0.0517341
	500	0.239601	0.141469	0.0906077	0.103867		0.0454794	0.0533001	0.0427256	0.0438306		0.0991283	0.109589	0.0511971	0.0644567		0.0562889	0.0485181	0.0394107	0.0362799		0.0336239	0.0662516	0.0375691	0.0357643		0.0117559	0.03467	0.139884	0.0945087
	125	0.496139	0.657534	0.319705	0.324494		0.218182	0.199253	0.221363	0.220258		0.15741	0.130012	0.0847145	0.0721915		0.147945	0.132503	0.0939226	0.137017		0.208219	0.192777	0.168324	0.150645		0.0757161	0.0647572	0.215607	0.286416
Pangolin CoV-GD	31.25	0.702366	0.572852	0.633517	0.847145		0.428394	0.537983	0.556169	0.688766		0.247572	0.0966376	0.164273	0.080663		0.270486	0.246575	0.247514	0.142541		0.592777	0.587796	0.593002	0.637201		0.365131	0.303861	0.560694	0.549133
	7.8125	0.811955	0.732254	0.869245	0.747698		0.657534	0.841843	0.887661	0.983425		0.523039	0.542964	0.375691	0.423573		0.213699	0.662516	0.589319	0.615101		0.762142	0.627646	0.567219	0.979742		0.657534	0.961395	0.693642	0.763006
	1.953	0.782067	0.911582	0.94291	1.00921		0.732254	1.11582	0.976059	0.983425		0.732254	0.762142	0.6593	0.718232		0.782067	0.682441	0.777164	0.832413		0.891656	0.861768	1.12339	1.1639		0.946451	1.01619	0.930636	0.84104
	0.488	1.02615	0.871731	0.928177	0.965009		0.846824	0.787049	0.821363	1.01289		0.851806	0.921544	0.850829	0.909761		0.772105	0.836862	1.01657	1.02762		1.05106	0.851806	0.847145	1.12707		0.886675	0.956413	0.901734	0.771676
	0	1.12578	0.956413	0.94291	0.869245		0.811955	0.891656	1.02394	1.14549		0.916563	0.896638	0.972376	1.07182		1.00623	0.821918	1.02026	1.07551		1.05604	1.12578	0.872928	1.00552		1.02117	1.36986	0.968208	1.03179
	[Antibody] (ng/ml)	2C12H3					05G01					05H02					2G7A1					05B04					05B04 LC/ 05D06 HC
	2000	0.034764	0.0225966	0.0552464	0.0612083		0.0130043	0.029485	0.0457075	0.0269873		0.0287768	0.00946352	0.0160572	0.020787		0.0267167	0.0089485	0.0441177	0.0377981		0.0223391	0.0191202	0.0297297	0.0191176		0.00625107	0.0245279	0.0305948	0.0153166
	500	0.142918	0.130043	0.133545	0.145072		0.0927039	0.0656652	0.0620032	0.106916		0.0523391	0.017897	0.0242448	0.0159777		0.0575537	0.0791846	0.081876	0.127583		0.0901288	0.0804721	0.0747218	0.0826709		0.0359871	0.0175107	0.0822422	0.0639067
	125	0.423605	0.271674	0.433227	0.468998		0.33927	0.269743	0.379968	0.305246		0.0978541	0.0753219	0.160572	0.0707472		0.175107	0.177682	0.197933	0.203498		0.220815	0.292275	0.33744	0.346184		0.0933477	0.16867	0.259521	0.209371
Pangolin CoV-GX	31.25	0.856223	0.849786	0.934022	0.763116		0.66309	0.740344	0.63593	0.790938		0.206009	0.175751	0.292528	0.299285		0.430687	0.424893	0.413355	0.267488		0.577468	0.560086	0.639905	0.918124		0.491846	0.45515	0.683997	0.530809
	7.8125	1.01717	0.682404	0.798887	0.989666		0.798283	0.804721	0.834658	0.620032		0.549142	0.487983	0.192766	0.433227		0.345708	0.843348	0.568362	0.806836		0.682404	0.817597	0.779014	1.02544		0.708155	0.95279	0.854942	0.93389
	1.953	0.959228	0.978541	1.01351	1.00954		0.978541	0.89485	0.763116	0.961844		0.830472	0.817597	0.794913	0.782989		0.907726	0.939914	0.961844	0.779014		0.907726	0.888412	0.830684	0.989666		0.920601	1.09442	0.856226	0.764656
	0.488	1.03648	1.04292	0.846582	0.866455		0.933477	0.95279	0.941971	1.093		0.901288	0.791846	0.790938	0.830684		0.95279	0.946352	0.902226	1.00954		0.927039	1.09442	0.81876	0.922099		1.24893	1.15236	0.894095	0.796962
	0	1.20386	0.888412	0.9062	1.24801		0.920601	1.23605	1.01351	0.969793		0.824035	0.804721	1.06518	0.922099		0.972103	0.978541	0.969793	1.20827		1.04292	1.01717	0.779014	0.918124		1.06223	1.04936	0.845956	1.15404
	[Antibody] (ng/ml)	2C12H3					05G01					05H02					2G7A1					05B04					05B04 LC/ 05D06 HC
	2000	0.0602041	0.0649921	0.0603296	0.032372		0.066248	0.0718995	0.0503237	0.0462036		0.1146	0.16562	0.168629	0.16392		0.0918367	0.0800628	0.0544438	0.0462036		0.0918367	0.0768446	0.0500294	0.0620954		0.078022	0.0949765	0.0420047	0.0536131
	500	0.0734694	0.0585557	0.0379635	0.0403178		0.0649921	0.0726845	0.0388464	0.0544438		0.193878	0.141287	0.164214	0.203061		0.0926217	0.0926217	0.0744556	0.0456151		0.0800628	0.100471	0.0771042	0.0476751		0.0800628	0.102041	0.0503497	0.0503497
	125	0.142072	0.1719	0.107416	0.154503		0.139717	0.17033	0.0712184	0.153031		0.291994	0.297488	0.142437	0.268982		0.0649137	0.0926217	0.0529723	0.0423779		0.0879121	0.124804	0.120071	0.222778		0.088697	0.0824176	0.107226	0.0923077
Rs7327	31.25	0.628728	0.382261	0.509123	0.400235		0.44427	0.548666	0.385521	0.306062		0.419937	0.238619	0.444379	0.228075		0.233909	0.402669	0.0997646	0.127722		0.386185	0.382261	0.115068	0.341377		0.213501	0.225275	0.334266	0.299767
	7.8125	1.00471	0.792779	0.700412	0.459094		0.699372	0.623234	0.635668	1.60094		0.758242	0.847724	0.43555	0.538552		0.197802	0.413658	0.250736	0.191289		0.50157	0.674254	0.488523	0.289288		0.808477	0.757457	0.708625	0.610723
	1.953	0.957614	0.744898	0.806357	0.650383		1.32653	0.623234	0.585639	0.464979		0.839874	1.02041	0.570924	0.409064		0.647567	0.910518		0.762213		1.02041	0.792779	0.629782	1.28016		0.733124	1.03611	0.941725	0.969697
	0.488	1.1617	1.04396	0.412007	0.776928		1.04396	0.808477	1.10948	0.562095		0.926217	0.989011	1.10653	1.0153		1.46782	0.871272	0.750441	0.709241		0.894819	0.980377	0.438493	1.10065		1.02041	1.37363	1.02564	1.02564
	0	1.05181	0.871272	0.92113	1.32431		0.72763	0.824176	0.891701	0.68864		0.99686	1.18524	0.935845	1.63037		0.678179	1.15385	0.470865	0.956445		1.31083	0.711931	0.753384	1.42731		1.00471	1.48352	1.0303	0.969697
	[Antibody] (ng/ml)	2C12H3					05G01					05H02					2G7A1					05B04					05B04 LC/ 05D06 HC
	2000	0.0658576	0.077256	0.0856684	0.110473		0.0975198	0.100686	0.0826826	0.116445		0.0924539	0.0829552	0.0937069	0.0992191		0.107019	0.0892876	0.107487	0.0893431		0.0994196	0.0918206	0.0893431	0.0893431		0.111451	0.0924539	0.065625	0.0651042
	500	0.101319	0.115884	0.118512	0.145384		0.0962533	0.103852	0.120808	0.0872761		0.0842217	0.0930871	0.124943	0.0932476		0.0937204	0.101953	0.124943	0.0829123		0.103219	0.0994196	0.132292	0.100597		0.0937204	0.0892876	0.0604167	0.0635417
	125	0.26533	0.226702	0.355994	0.234267		0.148179	0.232401	0.143316	0.15526		0.100686	0.0683905	0.095774	0.113		0.0848549	0.0956201	0.086587	0.0989894		0.119683	0.212771	0.121038	0.159164		0.101953	0.113984	0.132292	0.0973958
Rs4231	31.25	0.639578	0.592085	0.555811	0.796968		0.50723	0.588285	0.62701	0.615526		0.0962533	0.107652	0.145154	0.104502		0.314723	0.145013	0.248048	0.404226		0.584486	0.67124	0.525953	0.477722		0.28876	0.334354	0.403125	0.438542
	7.8125	1.13351	0.702903	0.799265	0.672944		0.873879	0.937204	0.652274	0.831419		0.281794	0.226069	0.392742	0.519063		0.287494	0.571821	0.365181	0.606339		0.804222	0.854882	1.15526	0.73266		0.778892	0.553457	0.901042	0.796875
	1.953	0.943536	0.842217	1.01056	1.13		0.892876	1.05752	1.18971	0.987598		0.509763	0.558523	0.590262	0.776298		0.526227	0.645911	0.707395	0.790078		0.892876	0.69657	1.43087	0.863574		0.968866	0.975198	0.979167	0.984375
	0.488	0.69657	1.01319	1.38264	1.18971		0.57562	1.07652	1.18512	1.01286		0.709235	1.29182	1.0542	0.879651		1.2095	0.861214	1.30684	0.796968		0.911874	0.791557	0.686725	0.705099		0.911874	1.03852	1.15625	1.125
	0	1.02586	1.29815	0.73266	0.911805		0.861214	0.994196	0.976114	0.893431		0.791557	0.867547	0.893431	1.1989		0.899209	1.02586	1.21497	1.30914		1.22216	0.943536	0.914102	0.955443		0.867547	1.20317	1.28125	0.71875
