# Supplementary material for: Pan-sarbecovirus prophylaxis with human anti-ACE2 monoclonal antibodies
Source: Nat Microbiol. 2023 May 15;8(6):1051–63. doi: 10.1038/s41564-023-01389-9 (PMC10234812; doi:10.1038/s41564-023-01389-9)
Supplement: Supplementary file 5 — Statistical source data. [file 41564_2023_1389_MOESM5_ESM.xlsx]

## Sheet: Fig 2A
[Antibody] (ng/ml)		050B4 (Vero E6)				05B04 (Huh-7.5)
1000	2.75245	2.39463	3.3888		3.34416	3.95649	2.62263
250	7.69091	9.08908	8.23439		14.629	12.7593	11.6342
62.5	33.121	40.8873	38.955		44.4994	41.7102	48.2897
15.625	68.7744	83.8994	82.9467		83.7317	72.7184	78.2764
3.90625	86.393	87.9719	97.1253		95.1897	93.4977	95.3642
0.976563	81.9952	81.275	99.4981		98.4984	100.49	105.869
0.244141	85.6855	85.932	81.4642		101.219	100.576	98.9506
0.061035	83.4432	87.4382	103.904		99.5991	97.2854	98.587
0.015259	83.2315	97.6217	95.7298		102.112	98.1051	97.8873
0	90.0198	88.4396	108.634		144	24	101.715

## Sheet: Fig 2B
	[Antibody] (ng/ml)	050B4				05B04 LC/05D06 HC				2G7A1				05H02
	1000	3.3646	4.54241	3.62723		1.14463	1.04092	1.39111		0.962702	1.02459	1.06555		76.2609	82.1074	73.6896
	250	9.05293	11.3509	15.5802		6.21843	4.60136	7.13564		6.18479	4.78433	4.28394		94.2134	85.2989	90.5825
	62.5	56.0028	66.3458	56.0666		51.5747	47.2415	58.961		54.186	42.3344	51.311		92.8046	88.3548	96.2719
	15.625	85.3011	78.9881	82.6721		85.8886	85.463	80.2545		94.7742	82.4249	83.4953		101.366	96.3226	104.411
SARS-CoV-2 USA_WA1/2020	3.90625	79.4397	73.0562	80.9414		88.8135	91.5531	95.0463		94.2223	84.613	81.8838		108.015	97.7385	91.9004
	0.976563	84.5287	89.59	76.6959		94.3973	89.0104	87.005		91.0342	96.41	82.4926		100.935	90.5488	101.298
	0.244141	83.7143	78.9451	92.2545		91.7941	93.4172	93.8415		94.433	88.6767	86.449		102.877	91.9027	93.8748
	0.061035	88.0912	80.155	90.1129		90.996	94.3381	91.3907		98.4391	90.9244	84.976		101.891	92.9674	96.2042
	0.015259	89.1247	89.1976	91.7295		96.7105	100.071	92.053		112.345	94.9844	90.2692		94.96	100.214	103.618
	0	100.696	103.475	95.8288		95.4625	101.598	102.939		100.469	101.98	97.5512		91.7019	94.3006	113.997
	[Antibody] (ng/ml)	050B4				05B04 LC/05D06 HC				2G7A1				05H02
	1000	0.469734	0.44962	0.636833		0.25901	0.20851	0.216232		0.08681	0.163458	0.216314		14.4893	13.4983	10.8058
	250	1.35433	2.15342	1.1793		0.509651	0.94048	0.503776		0.511283	0.594191	0.494686		33.7899	34.343	34.5325
	62.5	34.2388	38.462	39.1809		26.1915	30.6189	32.7672		17.0487	18.9527	20.9446		58.8201	62.3655	67.0542
	15.625	89.9833	100.006	100.292		93.4113	93.8139	98.237		84.5165	88.8117	81.3364		93.4819	92.5063	91.5864
SARS-CoV-2 Omicron BA.1	3.90625	99.0269	93.6358	101.724		101.422	107.491	102.698		96.2527	92.4121	96.267		102.354	104.835	100.564
	0.976563	109.199	102.735	108.102		107.644	108.53	113.938		97.3424	98.1468	100.642		97.9917	108.293	108.988
	0.244141	105.534	102.921	98.6204		110.197	108.19	108.631		99.1168	100.605	99.4783		103.257	105.182	104.677
	0.061035	95.1749	104.284	97.2152		100.183	100.832	105.967		93.8455	97.82	107.374		107.697	105.949	113.269
	0.015259	99.2059	98.3105	99.7903		105.35	106.476	104.389		98.3235	103.105	100.225		101.351	101.455	100.533
	0	102.857	101.031	96.112		94.6723	102.304	103.023		103.328	97.1047	99.5678		94.2454	108.552	97.2023
