# Supplementary material for: Pan-sarbecovirus prophylaxis with human anti-ACE2 monoclonal antibodies
Source: Nat Microbiol. 2023 May 15;8(6):1051–63. doi: 10.1038/s41564-023-01389-9 (PMC10234812; doi:10.1038/s41564-023-01389-9)
Supplement: Supplementary file 6 — Statistical source data. [file 41564_2023_1389_MOESM6_ESM.xlsx]

## Sheet: Fig 3D
	antibody (ng)	05B04					05B04/05D06					2G7A1					05H02
	400	0.00458741	0.0072951	0.00088221	0.00133271		0.00600839	0.0052028	0.00081339	0.00034413		0.000492308	0.000223776	0.00030659	0.00066948		0.00221538	0.0014993	0.0003629	0.00045049
	200	0.0184615	0.00772028	0.00160801	0.00263413		0.00699301	0.0053035	0.00069451	0.00075082		0.000447552	0.000917483	0.00042547	0.00033787		0.00138741	0.00493427	0.00040044	0.00041295
	100	0.0229371	0.0332308	0.00327859	0.00330361		0.0123077	0.0167832	0.00258408	0.00093227		0.0019021	0.00271888	0.00058189	0.00053809		0.00566154	0.0106741	0.00037541	0.00038167
SARS-CoV-2 (Wuhan-hu-1)	50	0.556084	0.645594	0.0123122	0.0153668		0.753007	0.780979	0.0127139	0.00687127		0.556084	0.584056	0.00208353	0.00151416		0.368112	0.38042	0.00069451	0.00103238
	25	1.14126	1.1972	0.51644	0.437979		1.01818	1.0014	0.482903	0.56249		0.87049	0.913007	0.398811	0.391929		0.744056	0.798881	0.441358	0.394181
	12.5	1.15245	1.17483	0.943782	0.887471		1.02825	1.16364	0.842421	0.910246		1.04392	1.07189	0.72692	0.755451		0.975664	0.963357	0.647583	0.683498
	6.25	1.17483	1.17483	1.2321	0.892101		1.09986	1.09874	0.881464	0.932645		1.08308	0.943217	0.820522	0.867699		1.0551	1.02266	0.784358	0.847552
	0	1.14126	0.940979	1.02137	1.02299		0.928671	0.994685	1.03851	0.958298		0.97007	1.0014	0.986829	0.96931		1.02154	1.0014	0.974941	1.02775
	antibody (ng)	05B04					05B04/05D06					2G7A1					05H02
	400	0.00353183	0.00419713	0.00268395	0.00192146		0.00166735	0.0022423	0.0013496	0.00120473		0.00076386	0.00108419	0.00120473	0.00037362		0.0013963	0.00137166	0.00067861	0.00053374
	200	0.00626694	0.0069076	0.00593366	0.00336256		0.00276797	0.00327721	0.00183759	0.00158597		0.00144559	0.00151129	0.00054136	0.00086923		0.00160986	0.00147023	0.00062524	0.00096836
	100	0.0117454	0.0149487	0.0129897	0.0133405		0.00744148	0.00845996	0.00751201	0.0068944		0.00255441	0.00251335	0.00219596	0.00195959		0.00167556	0.00179877	0.00115898	0.00149447
SARS-CoV-2 (Omicron)	50	0.628337	0.804107	0.871369	0.572322		1.03491	1.03491	0.749981	0.701792		0.819713	0.821355	0.706519	0.7939		0.478029	0.518275	0.640945	0.560122
	25	1.38809	1.49487	1.76134	1.21311		1.24025	1.15811	1.00023	1.13107		1.17454	1.20739	0.859474	0.857644		1.05133	1.03491	0.982692	0.920168
	12.5	1.36345	1.35524	1.36912	1.18719		1.15811	1.19918	0.884636	0.94289		1.21561	1.17454	0.918643	1.03637		1.10883	1.05133	1.07709	0.965612
	6.25	1.24025	1.10062	1.1178	0.968204		1.00205	1.0924	0.972017	1.00999		1.05955	1.07598	0.91605	0.863896		1.07598	1.04312	1.09813	0.789783
	0	0.99384	0.936345	1.08791	0.854289		0.903491	0.895277	0.895463	1.04506		1.18275	0.99384	0.899733	0.952955		1.10883	0.985626	1.12497	1.13961
