# Supplementary material for: Pan-sarbecovirus prophylaxis with human anti-ACE2 monoclonal antibodies
Source: Nat Microbiol. 2023 May 15;8(6):1051–63. doi: 10.1038/s41564-023-01389-9 (PMC10234812; doi:10.1038/s41564-023-01389-9)
Supplement: Supplementary file 7 — Statistical source data and unprocessed images. [file 41564_2023_1389_MOESM7_ESM.zip]

Archive with 4 entries (4 files):
- Bieniasz_SourceData_Fig5.xlsx
- __MACOSX/._Bieniasz_SourceData_Fig5.xlsx
- Bieniasz_SourceData_Unmodified_Images_Fig5D.zip
- __MACOSX/._Bieniasz_SourceData_Unmodified_Images_Fig5D.zip
