# Supplementary material for: Pan-sarbecovirus prophylaxis with human anti-ACE2 monoclonal antibodies
Source: Nat Microbiol. 2023 May 15;8(6):1051–63. doi: 10.1038/s41564-023-01389-9 (PMC10234812; doi:10.1038/s41564-023-01389-9)
Supplement: Supplementary file 7 — Statistical source data and unprocessed images. [file 41564_2023_1389_MOESM7_ESM.zip › Bieniasz_SourceData_Fig5.xlsx]

## Sheet: Fig 5A
	MLN-4760 (μM) or antibody (μg/ml)	MLN-4760
	20	1.33481	0.784675
	6.66667	2.58712	2.15072
	2.22222	5.31241	5.26723
	0.740741	10.5035	10.332
	0.246914	22.83	22.4639
	0.0823045	46.8226	45.5167
	0.0274348	68.7063	66.5951
	0.00914495	85.851	82.1429
	0.00304832	92.2632	91.1056

## Sheet: Fig 5B
	antibody (μg/ml)	05B04					05B04/05D06					2G7A1					05H02
	50	117.11	108.965	104.107	106.118		119.772	113.616	103.14	104.138		126.502	120.419	113.449	113.524		119.805	115.752	114.699	114.336
	10	118.529	108.807	103.317	103.701		118.944	103.857	95.9095	96.6374		122.585	115.293	114.557	111.819		113.829	104.787	108.985	110.124
	2	117.613	105.972	98.7268	101.552		117.059	102.525	90.9954	96.1504		117.326	108.017	109.055	108.537		106.527	99.6721	104.957	102.637
