# Supplementary material for: Pan-sarbecovirus prophylaxis with human anti-ACE2 monoclonal antibodies
Source: Nat Microbiol. 2023 May 15;8(6):1051–63. doi: 10.1038/s41564-023-01389-9 (PMC10234812; doi:10.1038/s41564-023-01389-9)
Supplement: Supplementary file 8 — Statistical source data. [file 41564_2023_1389_MOESM8_ESM.xlsx]

## Sheet: Fig 6A
	[Antibody] (ug/ml)	mouse 1	mouse 2	mouse 3	mouse 4	mouse 5
	day 1	138.547	191.217	172.835	124.072	280.885
05B04	day 3	99.4743	101.871	123.747	80.2326	142.248
	day 7	58.577	47.9434	45.1956	47.5946	86.1515
	day 14	30.516	55.4793	39.5862	25.3713	21.7403
	[Antibody] (ug/ml)
	day 1	185.944	76.37	195.482	33.412	156.249
05H02	day 3	68.31	69.0524	124.464	34.08	125.646
	day 7	48.147	33.281	51.5056	17.5924	49.6723
	day 14	11.2755	5.26306	15.229	1.37396	13.6423
	[Antibody] (ug/ml)
	day 1	147.25	149.35	94.55	76.65	103.903
2G7A1	day 3	86.85	85.75	44.07	87.2	117.77
	day 7	50.95	47.01	28.52	21	60.929
	day 14	47.464	43.2	12.64	8.518	20.7628
	[Antibody] (ug/ml)
	day 1	128.05	205.75	338.2	79.93	235.75
05B04/05D06	day 3	208.25	228.8	178.4	83.76	157
	day 7	52.32	142.51	61.52	13.844	147.46
	day 14	2.25	1.454	0.03	0.108	0.17

## Sheet: Fig 6C
No mAb	05B04	05H02	2G7A1	05B04/050D6
4008.18	0.1	0.173848	1.54774	16.1102
13989.4	0.149301	0.237348	2.1306	1.03774
8659.03	0.1	0.183151	0.940055	1.02551
31289.3	0.335386	0.1	0.318019	3.05504
35225	0.316288	0.1	0.840577	1.27099
15541.8
47693.9
446925
22951.2
160776
