# Supplementary material for: Pan-sarbecovirus prophylaxis with human anti-ACE2 monoclonal antibodies
Source: Nat Microbiol. 2023 May 15;8(6):1051–63. doi: 10.1038/s41564-023-01389-9 (PMC10234812; doi:10.1038/s41564-023-01389-9)
Supplement: Supplementary file 9 — Statistical source data. [file 41564_2023_1389_MOESM9_ESM.xlsx]

## Sheet: Extended Data Fig 1
	Serum dilution	ACE2#1					ACE2#2					ACE2#3					Control
	20	62124	106334	71373.6	110135		89922.4	99695.1	99297.5	104175		106440	93301.7	113920	94832.9		36820100	49700700	38328000	48933400
	100	67834	136719	77239.5	145688		118398	122956	126205	127805		200728	260039	218024	268840		40683100	53486500	41753900	53130600
	500	415404	569338	461440	593447		446619	703991	480160	734786		2843670	4200740	3057960	4319620		35103000	42775300	36177600	43212200
	2500	6727560	9848060	7377910	8666650		7887650	7296730	8397730	7662100		17626200	21219200	19543700	22343200		34499000	37075400	36366700	37466300
	12500	19400900	25532600	21593300	26791600		23636000	24838500	25964700	26535600		27805600	33895800	29931300	34307200		30094300	37276800	31849600	37681400
	62500	22438100	30619500	24904000	32077000		31360400	32540400	33994600	33177000		24309000	37453700	26110100	37918300		31372400	36046700	32687300	36887200
