# Supplementary material for: Pan-sarbecovirus prophylaxis with human anti-ACE2 monoclonal antibodies
Source: Nat Microbiol. 2023 May 15;8(6):1051–63. doi: 10.1038/s41564-023-01389-9 (PMC10234812; doi:10.1038/s41564-023-01389-9)
Supplement: Supplementary file 10 — Unprocessed images. [file 41564_2023_1389_MOESM10_ESM.zip]

Archive with 4 entries (4 files):
- Bieniasz_SourceData_Unmodified_Images_ExtendedData_Fig6A.zip
- __MACOSX/._Bieniasz_SourceData_Unmodified_Images_ExtendedData_Fig6A.zip
- Bieniasz_SourceData_Unmodified_Images_ExtendedData_Fig6B.zip
- __MACOSX/._Bieniasz_SourceData_Unmodified_Images_ExtendedData_Fig6B.zip
