# Supplementary material for: Pan-sarbecovirus prophylaxis with human anti-ACE2 monoclonal antibodies
Source: Nat Microbiol. 2023 May 15;8(6):1051–63. doi: 10.1038/s41564-023-01389-9 (PMC10234812; doi:10.1038/s41564-023-01389-9)
Supplement: Supplementary file 11 — Statistical source data. [file 41564_2023_1389_MOESM11_ESM.xlsx]

## Sheet: Extended Data Fig 7B
	ng a-ACE2 ab/well	2G7A1					05B04					05B04/05D06					05H02				No antibody
	4	2170000	2120000	2905000	2722000		1450000	1250000	1566000	1441000		859000	783000	525000	507100		3440000	3210000	3284000	3567000
	0.8	515000	581000	628000	624900		407000	381000	361900	307100		168000	253000	154000	132500		706000	635000	1036000	797700
	0.16	105000	129000	105800	119500		84800	85900	71970	69330		41900	57000	45110	42070		174000	172000	189200	195400
	0.032	25800	25300	27710	28720		21300	19400	15070	16360		11100	12900	18680	16700		41900	44400	41740	41840
	0.0064	6860	8590	7202	7652		5830	6860	4581	4691		6610	4260	5561	4240		9780	10000	13550	10160
	0																				1490	4040	1980	1975
