# Supplementary material for: Pan-sarbecovirus prophylaxis with human anti-ACE2 monoclonal antibodies
Source: Nat Microbiol. 2023 May 15;8(6):1051–63. doi: 10.1038/s41564-023-01389-9 (PMC10234812; doi:10.1038/s41564-023-01389-9)
Supplement: Supplementary file 12 — Statistical source data. [file 41564_2023_1389_MOESM12_ESM.xlsx]

## Sheet: Extended Data Fig 8A
		05B04				05B04/05D06				2G7A1				05H02			C144
[Antibody] (ug/ml)	50	10	1		50	10	1		50	10	1		50	10	1		10	1		0
	10	16.5	296250		11	23.5	44.5		7.49	10.555	84375		45.5	64.5	777500		4268750	1227500		4575000
	10	26.5	1223125		10	15	54		10	42	983125		10	16.5	490625		2468750	1243750		887500
		17.5				7.045				16				97.5			9943750	683750		3337500
		10				10				10				10			11062500	912500		2125000

## Sheet: Extended Data Fig 8B
		05B04				05B04/05D06				2G7A1				05H02			C144
[Antibody] (ug/ml)	50	10	1		50	10	1		50	10	1		50	10	1		10	1		0
		10	15000			10	10			10	13010.6			10	8687.5		712500	400000		456250
		10	49375			10	10			10	26875			10	21250		575000	142500		862500

## Sheet: Extended Data Fig 8C
	[Antibody] (ng/ml)	05B04			05B04 LC/ 05D06 HC			2G7A1			05H02
	2000	122000	197000		37400	43800		95100	67600		59400	10500
	500	497000	650000		191000	147000		190000	219000		102000	30200
	125	2240000	1950000		724000	624000		715000	1260000		579000	297000
SARS-CoV-2 (WT)	31.25	3280000	3420000		2160000	2370000		2170000	2280000		1240000	1380000
	7.8125	4080000	3840000		3870000	3670000		4640000	4330000		2940000	2530000
	1.953	4700000	4200000		4020000	4370000		4000000	3800000		4100000	4410000
	0.488	5470000	4900000		4390000	4470000		3990000	4630000		4360000	4760000
	0	4710000	4460000		4810000	5530000			5860000		4260000	4990000
	[Antibody] (ng/ml)	05B04			05B04 LC/ 05D06 HC			2G7A1			05H02
	2000	915000	858000		284000	218000		750000	919000		1110000	803000
	500	2080000	2480000		632000	956000		2050000	1800000		1600000	1510000
	125	4250000	4690000		2340000	2230000		3020000	3490000		2270000	2050000
SARS-CoV-2 (Q498H)	31.25	6540000	6850000		4630000	4300000		5020000	5070000		4550000	4040000
	7.8125	8350000	7570000		7510000	7340000		7260000	7760000		6450000	5770000
	1.953	9530000	8220000		7730000	7880000		8250000	7210000		8770000	7970000
	0.488	8440000	8990000		7860000	7410000		8400000	7620000		8790000	9270000
	0	8550000	8960000		8470000	9230000		9240000	9150000		9050000	8370000
